# Supplementary material for: Make Me Want to Pay. A Three-Way Interaction Between Procedural Justice, Distributive Justice, and Power on Voluntary Tax Compliance
Source: Front Psychol. 2019 Jul 12;10:1632. doi: 10.3389/fpsyg.2019.01632 (PMC6639977; doi:10.3389/fpsyg.2019.01632)
Supplement: Supplementary file 1 [file Data_Sheet_1.ZIP]

Archive with 3 entries (3 files):
- Data statement.docx
- Study 1 for Frontiers.sav
- Study 2 for Frontiers.sav
